# Supplementary material for: Superiority of Organic Calcium Fertilizers over Inorganic Counterparts in Enhancing Fruit Firmness and Quality of Blue Honeysuckle (Lonicera caerulea L.)
Source: Foods. 2026 May 24;15(11):1856. doi: 10.3390/foods15111856 (PMC13256555; doi:10.3390/foods15111856)
Supplement: Supplementary file 1 [file foods-15-01856-s001.zip]

Archive with 1 entries (1 files):
- foods-4249202-supplementary.pdf
